# Supplementary material for: Scientists’ Assessments of Research on Lactic Acid Bacterial Bacteriocins 1990–2010
Source: Front Microbiol. 2022 Jun 3;13:908336. doi: 10.3389/fmicb.2022.908336 (PMC9204228; doi:10.3389/fmicb.2022.908336)
Supplement: Supplementary file 1 [file Data_Sheet_1.zip]

Archive with 3 entries (3 files):
- Data Sheet 1.PDF
- Data Sheet 2.pdf
- Tables 1-7.pdf
